# Supplementary material for: Rectal gas-induced susceptibility artefacts on prostate diffusion-weighted MRI with epi read-out at 3.0 T: does a preparatory micro-enema improve image quality?
Source: Abdom Radiol (NY). 2020 Jun 4;45(12):4244–51. doi: 10.1007/s00261-020-02600-9 (PMC8260527; doi:10.1007/s00261-020-02600-9)
Supplement: Supplementary file 2 — Electronic supplementary material 2 (XLSX 177 kb) [file 261_2020_2600_MOESM2_ESM.xlsx]

## Sheet: Sheet1
Patient Number	Artefact score Reader 1	Artefact score Reader 2	Maximum rectal diameter (cm)	Micro enema (0=no, 1 =yes)	Artefact score ≥2
1	1	1	2.9	0	0
2	0	0	3.7	0	0
3	0	0	2	0	0
4	1	1	4	0	0
5	2	2	4.5	0	1
6	3	2	4.3	0	1
7	3	3	4.7	0	1
8	2	1	3.2	0	1
9	0	0	2.1	0	0
10	1	1	4	0	0
11	0	0	2	0	0
12	1	1	2.4	0	0
13	2	2	2.4	0	1
14	1	1	3	0	0
15	2	2	3.3	0	1
16	1	1	3.1	0	0
17	0	0	2.4	0	0
18	0	0	1.5	0	0
19	3	3	4	0	1
20	2	1	5.5	0	1
21	2	2	3.8	0	1
22	1	1	3.6	0	0
23	0	0	1.8	0	0
24	0	0	2.5	0	0
25	0	0	2	0	0
26	0	0	2.7	1	0
27	0	0	2.2	1	0
28	3	3	2.9	1	1
29	1	1	2.6	1	0
30	0	0	1.9	1	0
31	0	0	2.2	1	0
32	0	0	2.1	1	0
33	0	0	3	1	0
34	0	0	2	1	0
35	0	0	3	1	0
36	0	0	2.1	1	0
37	0	0	2.5	1	0
38	2	2	3.2	1	1
39	1	1	2.7	1	0
40	1	1	3.4	0	0
41	0	0	2.5	1	0
42	0	1	2.2	1	0
43	0	1	2	1	0
44	0	2	3	0	0
45	0	0	2.7	1	0
46	0	2	1.6	0	0
47	1	1	2.8	0	0
48	0	0	3	1	0
49	1	1	3	0	0
50	0	0	3	1	0
51	1	2	2.5	0	0
52	0	1	2.3	0	0
53	2	3	2.5	1	1
54	2	2	2.2	1	1
55	0	0	2	1	0
56	0	0	2.3	1	0
57	1	1	2.8	1	0
58	1	1	4	0	0
59	0	0	3.2	1	0
60	1	1	2.1	1	0
61	2	2	3.8	0	1
62	2	2	4.3	0	1
63	0	0	2.6	1	0
64	0	0	2	1	0
65	2	2	3.3	0	1
66	0	0	2.3	0	0
67	1	1	2.4	0	0
68	2	2	4.7	0	1
69	2	2	2.8	0	1
70	2	3	3.2	0	1
71	1	1	2.9	0	0
72	0	0	2	1	0
73	0	0	2	1	0
74	1	1	3	1	0
75	0	0	2.3	1	0
76	0	0	2.1	0	0
77	0	0	2.8	1	0
78	0	0	1.9	1	0
79	2	2	2.4	1	1
80	0	0	2.4	1	0
81	0	0	3.2	0	0
82	2	2	4.1	0	1
83	2	2	3.6	0	1
84	0	0	2.5	1	0
85	0	0	2.3	0	0
86	0	0	3.5	1	0
87	2	3	4.6	0	1
88	0	0	2.4	1	0
89	0	0	2.7	1	0
90	0	0	2.3	1	0
91	0	0	2.4	1	0
92	2	2	3.9	0	1
93	0	0	2.7	1	0
94	0	0	3	1	0
95	0	0	3.1	1	0
96	0	1	3	1	0
97	0	0	2.4	1	0
98	1	1	2.9	1	0
99	2	2	4.5	0	1
100	0	0	2.9	1	0
101	2	2	3.6	0	1
102	0	0	4	1	0
103	0	0	2.7	1	0
104	0	0	2.5	1	0
105	1	1	2.9	1	0
106	0	0	2.1	1	0
107	0	0	2.4	1	0
108	0	0	2.2	1	0
109	0	0	2.6	1	0
110	0	0	2.8	1	0
111	1	1	2.7	1	0
112	0	0	2.7	1	0
113	2	1	2.7	1	1
114	0	0	2.4	1	0
